# Supplementary material for: Influence of seasonal variation on in vitro fertilization success
Source: PLoS One. 2018 Jul 5;13(7):e0199210. doi: 10.1371/journal.pone.0199210 (PMC6033407; doi:10.1371/journal.pone.0199210)
Supplement: S1 File — (XLSX) [file pone.0199210.s001.xlsx]

## Sheet: Fresh 2013
month	OPU	Transfer	%	Pregnancy	%OPU	%ET	Clinical pregnancy	%OPU	%ET	Missed abortion
January	86	56	0.651163	15	0.174419	0.267857	13	0.151163	0.232143	2
February	79	69	0.873418	15	0.189873	0.217391	11	0.139241	0.15942	3
March	81	65	0.802469	8	0.0987654	0.123077	6	0.0740741	0.0923077	0
April	80	65	0.8125	24	0.3	0.369231	15	0.1875	0.230769	1
May	78	61	0.782051	19	0.24359	0.311475	13	0.166667	0.213115	0
June	88	65	0.738636	22	0.25	0.338462	16	0.181818	0.246154	3
July	86	61	0.709302	22	0.255814	0.360656	18	0.209302	0.295082	1
August	30	23	0.766667	1	0.0333333	0.0434783	1	0.0333333	0.0434783	0
September	68	57	0.838235	7	0.102941	0.122807	7	0.102941	0.122807	0
October	87	69	0.793103	22	0.252874	0.318841	18	0.206897	0.26087	0
November	90	64	0.711111	20	0.222222	0.3125	16	0.177778	0.25	0
December	90	68	0.755556	25	0.277778	0.367647	22	0.244444	0.323529

## Sheet: Fresh 2014
month	OPU	Transfer	%	Pregnancy	%OPU	%ET	Clinical pregnancy	%OPU	%ET	Missed abortion
January	103	73	0.708738	24	0.23301	0.328767	23	0.223301	0.315068
February	98	89	0.908163	21	0.214286	0.235955	19	0.193878	0.213483	1
March	100	69	0.69	22	0.22	0.318841	20	0.2	0.289855	2
April	72	55	0.763889	19	0.263889	0.345455	16	0.222222	0.290909	1
May	88	59	0.670455	14	0.159091	0.237288	12	0.136364	0.20339
June	85	72	0.847059	19	0.223529	0.263889	17	0.2	0.236111	1
July	119	82	0.689076	28	0.235294	0.341463	25	0.210084	0.304878
August	36	22	0.611111	3	0.0833333	0.136364	2	0.0555556	0.0909091
September	89	72	0.808989	21	0.235955	0.291667	20	0.224719	0.277778	1
October	108	74	0.685185	18	0.166667	0.243243	14	0.12963	0.189189
November	99	65	0.656566	20	0.20202	0.307692	17	0.171717	0.261538
December	103	69	0.669903	19	0.184466	0.275362	17	0.165049	0.246377	1

## Sheet: Fresh 2015
month	OPU	Transfer	%	Pregnancy	%OPU	%ET	Clinical pregnancy	%OPU	%ET	Missed abortion
January	100	73	0.73	22	0.22	0.30137	20	0.2	0.273973
February	78	49	0.628205	11	0.141026	0.22449	10	0.128205	0.204082	1
March	102	70	0.686275	21	0.205882	0.3	18	0.176471	0.257143	1
April	97	74	0.762887	13	0.134021	0.175676	13	0.134021	0.175676
May	98	71	0.72449	16	0.163265	0.225352	14	0.142857	0.197183	2
June	97	69	0.71134	19	0.195876	0.275362	17	0.175258	0.246377
July	117	74	0.632479	26	0.222222	0.351351	18	0.153846	0.243243	3
August	32	25	0.78125	5	0.15625	0.2	4	0.125	0.16
September	108	74	0.685185	25	0.231481	0.337838	23	0.212963	0.310811	4
October	80	58	0.725	14	0.175	0.241379	13	0.1625	0.224138
November	87	56	0.643678	12	0.137931	0.214286	8	0.091954	0.142857
December	110	73	0.663636	18	0.163636	0.246575	18	0.163636	0.246575

## Sheet: Fresh 2016
month	OPU	Transfer	%	Pregnancy	%OPU	%ET	Clinical pregnancy	%OPU	%ET	Missed abortion
January	100	73	0.73	22	0.22	0.30137	20	0.2	0.273973
February	88	57	0.647727	16	0.181818	0.280702	14	0.159091	0.245614
March	109	74	0.678899	23	0.211009	0.310811	20	0.183486	0.27027
April	76	51	0.671053	11	0.144737	0.215686	9	0.118421	0.176471
May	75	56	0.746667	12	0.16	0.214286	11	0.146667	0.196429
June	88	66	0.75	15	0.170455	0.227273	12	0.136364	0.181818	1
July	108	76	0.703704	26	0.240741	0.342105	21	0.194444	0.276316
August	55	34	0.618182	13	0.236364	0.382353	12	0.218182	0.352941	1
September	93	64	0.688172	14	0.150538	0.21875	9	0.0967742	0.140625
October	91	60	0.659341	20	0.21978	0.333333	19	0.208791	0.316667
November	78	50	0.641026	12	0.153846	0.24	10	0.128205	0.2	1
December	104	69	0.663462	17	0.163462	0.246377	15	0.144231	0.217391

## Sheet: Vitrified warmed 2013
month	warming	Transfer	%	Pregnancy	%warming	%ET	Clinical pregnancy	%warming	%ET	Missed abortion
January	25	25	1	8	0.32	0.32	6	0.24	0.24	1
February	22	19	0.863636	4	0.181818	0.210526	4	0.181818	0.210526	1
March	26	26	1	9	0.346154	0.346154	7	0.269231	0.269231	2
April	28	28	1	5	0.178571	0.178571	3	0.107143	0.107143
May	26	25	0.961538	5	0.192308	0.2	4	0.153846	0.16
June	19	15	0.789474	6	0.315789	0.4	5	0.263158	0.333333
July	29	24	0.827586	4	0.137931	0.166667	2	0.0689655	0.0833333
August	13	13	1	4	0.307692	0.307692	3	0.230769	0.230769
September	12	8	0.666667	1	0.0833333	0.125	1	0.0833333	0.125
October	31	30	0.967742	9	0.290323	0.3	7	0.225806	0.233333
November	30	25	0.833333	10	0.333333	0.4	7	0.233333	0.28
December	32	28	0.875	8	0.25	0.285714	6	0.1875	0.214286

## Sheet: Vitrified warmed 2014
month	warming	Transfer	%	Pregnancy	%warming	%ET	Clinical pregnancy	%warming	%ET	Missed abortion
January	16	13	0.8125	1	0.0625	0.0769231	1	0.0625	0.0769231
February	30	25	0.833333	5	0.166667	0.2	2	0.0666667	0.08
March	20	20	1	5	0.25	0.25	5	0.25	0.25
April	21	21	1	11	0.52381	0.52381	9	0.428571	0.428571
May	21	18	0.857143	5	0.238095	0.277778	3	0.142857	0.166667
June	24	22	0.916667	6	0.25	0.272727	6	0.25	0.272727	1
July	43	33	0.767442	9	0.209302	0.272727	6	0.139535	0.181818
August	18	15	0.833333	3	0.166667	0.2	2	0.111111	0.133333
September	31	29	0.935484	3	0.0967742	0.103448	3	0.0967742	0.103448
October	30	28	0.933333	6	0.2	0.214286	5	0.166667	0.178571	1
November	44	33	0.75	12	0.272727	0.363636	8	0.181818	0.242424
December	50	45	0.9	11	0.22	0.244444	7	0.14	0.155556	1

## Sheet: Vitrified warmed 2015
month	warming	Transfer	%	Pregnancy	%warming	%ET	Clinical pregnancy	%warming	%ET	Missed abortion
January	41	37	0.902439	15	0.365854	0.405405	13	0.317073	0.351351	1
February	24	23	0.958333	6	0.25	0.26087	6	0.25	0.26087	1
March	28	24	0.857143	7	0.25	0.291667	6	0.214286	0.25	1
April	33	26	0.787879	10	0.30303	0.384615	8	0.242424	0.307692
May	44	40	0.909091	13	0.295455	0.325	13	0.295455	0.325
June	39	37	0.948718	12	0.307692	0.324324	9	0.230769	0.243243	1
July	43	36	0.837209	10	0.232558	0.277778	10	0.232558	0.277778	1
August	21	19	0.904762	5	0.238095	0.263158	5	0.238095	0.263158	1
September	37	35	0.945946	10	0.27027	0.285714	9	0.243243	0.257143	1
October	39	37	0.948718	14	0.358974	0.378378	12	0.307692	0.324324
November	37	34	0.918919	6	0.162162	0.176471	5	0.135135	0.147059
December	41	36	0.878049	11	0.268293	0.305556	11	0.268293	0.305556

## Sheet: Vitrified warmed 2016
month	warming	Transfer	%	Pregnancy	%warming	%ET	Clinical pregnancy	%warming	%ET	Missed abortion
January	41	37	0.902439	15	0.365854	0.405405	13	0.317073	0.351351	1
February	32	29	0.90625	9	0.28125	0.310345	5	0.15625	0.172414
March	46	46	1	10	0.217391	0.217391	9	0.195652	0.195652
April	41	40	0.97561	6	0.146341	0.15	5	0.121951	0.125
May	46	46	1	7	0.152174	0.152174	7	0.152174	0.152174	1
June	33	31	0.939394	5	0.151515	0.16129	4	0.121212	0.129032
July	35	30	0.857143	14	0.4	0.466667	11	0.314286	0.366667
August	40	40	1	11	0.275	0.275	10	0.25	0.25	1
September	32	27	0.84375	7	0.21875	0.259259	5	0.15625	0.185185
October	43	40	0.930233	15	0.348837	0.375	14	0.325581	0.35
November	43	37	0.860465	10	0.232558	0.27027	10	0.232558	0.27027	1
December	51	45	0.882353	11	0.215686	0.244444	9	0.176471	0.2
